# Supplementary material for: Caspar specifies primordial germ cell count and identity in Drosophila melanogaster
Source: eLife. 2024 Dec 13;13:RP98584. doi: 10.7554/eLife.98584 (PMC11643641; doi:10.7554/eLife.98584)
Supplement: Figure 1—source data 2. [file elife-98584-fig1-data2.zip]

Archive with 6 entries (5 files):
- Figure 1 source data 2/
- __MACOSX/._Figure 1 source data 2
- Figure 1 source data 2/Tubulin.tif
- __MACOSX/Figure 1 source data 2/._Tubulin.tif
- Figure 1 source data 2/Caspar.tif
- __MACOSX/Figure 1 source data 2/._Caspar.tif
