# Supplementary material for: Caspar specifies primordial germ cell count and identity in Drosophila melanogaster
Source: eLife. 2024 Dec 13;13:RP98584. doi: 10.7554/eLife.98584 (PMC11643641; doi:10.7554/eLife.98584)
Supplement: Figure 4—source data 2. [file elife-98584-fig4-data2.zip]

Archive with 12 entries (11 files):
- Figure 4 - Source Data 1/
- __MACOSX/._Figure 4 - Source Data 1
- Figure 4 - Source Data 1/1_VCP WB w lof teri culli 16092021.tif
- __MACOSX/Figure 4 - Source Data 1/._1_VCP WB w lof teri culli 16092021.tif
- Figure 4 - Source Data 1/Icon
- __MACOSX/Figure 4 - Source Data 1/._Icon
- Figure 4 - Source Data 1/3_tub for BiP VCP w lof teri 16092021.tif
- __MACOSX/Figure 4 - Source Data 1/._3_tub for BiP VCP w lof teri 16092021.tif
- Figure 4 - Source Data 1/4_tub for BiP VCP w lof teri 16092021 ladder.tif
- __MACOSX/Figure 4 - Source Data 1/._4_tub for BiP VCP w lof teri 16092021 ladder.tif
- Figure 4 - Source Data 1/2_VCP WB w lof teri culli 16092021 ladder.tif
- __MACOSX/Figure 4 - Source Data 1/._2_VCP WB w lof teri culli 16092021 ladder.tif
