# Supplementary material for: Caspar specifies primordial germ cell count and identity in Drosophila melanogaster
Source: eLife. 2024 Dec 13;13:RP98584. doi: 10.7554/eLife.98584 (PMC11643641; doi:10.7554/eLife.98584)
Supplement: Figure 7—source data 2. [file elife-98584-fig7-data2.zip]

Archive with 10 entries (9 files):
- Figure 7- Source data 1/
- Figure 7- Source data 1/casp lof me31b.tif
- Figure 7- Source data 1/casp lof smaug.tif
- Figure 7- Source data 1/casp lof tral.tif
- Figure 7- Source data 1/casp lof tubulin.tif
- Figure 7- Source data 1/w1118 and casp lof ter94.tif
- Figure 7- Source data 1/w1118 me31b.tif
- Figure 7- Source data 1/w1118 smaug.tif
- Figure 7- Source data 1/w1118 tral.tif
- Figure 7- Source data 1/w1118 tubulin.tif
