# Supplementary material for: Caspar specifies primordial germ cell count and identity in Drosophila melanogaster
Source: eLife. 2024 Dec 13;13:RP98584. doi: 10.7554/eLife.98584 (PMC11643641; doi:10.7554/eLife.98584)
Supplement: Figure 9—source data 2. [file elife-98584-fig9-data2.zip]

Archive with 4 entries (3 files):
- Figure 9- Source data 1/
- Figure 9- Source data 1/caspar.tif
- Figure 9- Source data 1/HA.tif
- Figure 9- Source data 1/ponceau.tif
